# Supplementary material for: The Application of Paclobutrazol to GA3-Treated Seed Tuber Potato Fields Does Not Shorten the Growth Cycle or Mitigate Tuber Elongation
Source: Plants (Basel). 2024 Aug 21;13(16):2327. doi: 10.3390/plants13162327 (PMC11359537; doi:10.3390/plants13162327)
Supplement: Supplementary file 1 [file plants-13-02327-s001.zip]

Archive with 1 entries (1 files):
- plants-3052357-supplementary.pdf
